# Supplementary material for: Time- and Concentration-Dependent Adverse Effects of Paclitaxel on Non-Neuronal Cells in Rat Primary Dorsal Root Ganglia
Source: Toxics. 2023 Jul 4;11(7):581. doi: 10.3390/toxics11070581 (PMC10385404; doi:10.3390/toxics11070581)
Supplement: Supplementary file 1 [file toxics-11-00581-s001.zip]

Archive with 1 entries (1 files):
- toxics-2439493-supplementary.pdf
